# Supplementary material for: Higher pNRF2, SOCS3, IRF3, and RIG1 Tissue Protein Expression in NASH Patients versus NAFL Patients: pNRF2 Expression Is Concomitantly Associated with Elevated Fasting Glucose Levels
Source: J Pers Med. 2023 Jul 18;13(7):1152. doi: 10.3390/jpm13071152 (PMC10381647; doi:10.3390/jpm13071152)
Supplement: Supplementary file 1 [file jpm-13-01152-s001.zip]

Archive with 1 entries (1 files):
- jpm-2378563-supplementary.pdf
